# Supplementary material for: Millimeter-Wave Bat for Mapping and Quantifying Micromotions in Full Field of View
Source: Research (Wash D C). 2021 Aug 16;2021:9787484. doi: 10.34133/2021/9787484 (PMC8385533; doi:10.34133/2021/9787484)
Supplement: Supplementary Materials — Note S1: phasor representation of multichannel baseband signals. Note S2: principle of clutter interference elimination. Figure S1: block diagram of the architecture of the mmWBat system. Figure S2: schematic of the basic algorithm of full-field phase evolution tracking. Figure S3: comparison results of the calculated ratio curves of the estimated phase evolution signals corresponding to three sound sources and three static objects in the RF microphone experiment. Video S1: multiperson noncontact vital sign monitoring. Video S2: full-field vibration measurement of two targets with three typical scenarios. Video S3: example of full-field dynamic monitoring of a scaled bridge. Video S4: multisource sound recovery of RF microphone. [file 9787484.f1.zip]

Archive with 5 entries (5 files):
- Supplementary materials.pdf
- Video 1-Multi-person noncontact vital sign monitoring.mp4
- Video 2-Full-field vibration measurement of two targets with three typical scenarios.mp4
- Video 3-Full-field dynamic monitoring of a scaled bridge.mp4
- Video 4-Multi-source sound recovery of RF microphone.mp4
